# Supplementary material for: Clinician Perspectives on Digital and Computational Pathology: Clinical Benefits, Concerns, and Willingness to Adopt
Source: Diagnostics (Basel). 2025 Oct 7;15(19):2527. doi: 10.3390/diagnostics15192527 (PMC12523993; doi:10.3390/diagnostics15192527)
Supplement: Supplementary file 1 [file diagnostics-15-02527-s001.zip]

Archive with 1 entries (1 files):
- diagnostics-3836199-supplementary.PDF
